# Supplementary material for: Meta-analysis of the effects of overexpression of WRKY transcription factors on plant responses to drought stress
Source: BMC Genet. 2019 Jul 26;20:63. doi: 10.1186/s12863-019-0766-4 (PMC6660937; doi:10.1186/s12863-019-0766-4)
Supplement: Supplementary file 1 — The data of original studies on WRKY-overexpression. Details on the WRKY-overexpression studies used in the meta-analyses, including each of the moderators used for categorical analyses, the transgenic and WT means (X), sample sizes (N) and standard deviation (SD). (XLSX 106 kb) [file 12863_2019_766_MOESM1_ESM.xlsx]

## Sheet: studies
		Moderators															Effect sizes
		Transformation				Gene donor		Gene receptor			Drought stress			Experimental conditions	plant condition		Survival						Stomotal aperture						Germination						Root length						Shoot fresh weight						Relative water content
Study No.	Publication	Gene member	Accession No. gene ID	Gene number	Promoters	Donor species	type	Receptor species	Receptor type	Whether receptor is same with the gene donator	Drought stress	stress type	Time	Treatment Media	generation	seedings age before treatment(d)	Mean trans	n trans	SD trans	Mean non-trans	n non-trans	SD non-trans	Mean trans	n trans	SD trans	Mean non-trans	n non-trans	SD non-trans	Mean trans	n trans	SD trans	Mean non-trans	n non-trans	SD non-trans	Mean trans	n trans	SD trans	Mean non-trans	n non-trans	SD non-trans	Mean trans	n trans	SD trans	Mean non-trans	n non-trans	SD non-trans	Mean trans	n trans	SD trans
1	Zhu.2018	VvWRKY30	KT036463.1	1	CaMV 35S	Grape	dicot	Arabidopsis	dicot	No	300mM mannitol	mannitol	12d	medium		28d							0.762	3	0.102326	1.324	3	0.15349							2.375	3	0.192	1.875	3	0.165
2	Zhu.2018	VvWRKY30	KT036463.1	1	CaMV 35S	Grape	dicot	Arabidopsis	dicot	No	unstressed	none	12d	medium		28d							2.537	3	0.173	2.533	3	0.203							5.443	3	0.161	5.557	3	0.209
3	Zhao.2018B	VlWRKY48	XM_002280995.2	1		Grape	dicot	Arabidopsis	dicot	No	unstressed	none	10d	medium	T3	5d																			4.88	3	0.593	4.58	3	0.624
4	Zhao.2018a	VlWRKY48	XM_002280995.2	1		Grape	dicot	Arabidopsis	dicot	No	200mM mannitol	mannitol	10d	medium	T3	5d																			2.19	3	0.229	1.85	3	0.315
5	Zhao.2018c	VlWRKY48	XM_002280995.2	1		Grape	dicot	Arabidopsis	dicot	No	300mM mannitol	mannitol	10d	medium	T3	5d																			1.65	3	0.241	1.19	3	0.157
6	Zhao.2018A	VlWRKY48	XM_002280995.2	1		Grape	dicot	Arabidopsis	dicot	No	unstressed	none	8d	medium	T3	28d
7	Zhao.2018b	VlWRKY48	XM_002280995.2	1		Grape	dicot	Arabidopsis	dicot	No	250mM mannitol	mannitol	8d	medium	T3	28d
8	Zhao.2018d	VlWRKY48	XM_002280995.2	1		Grape	dicot	Arabidopsis	dicot	No	without watering	without watering	0d	medium+soil		28d
9	Zhao.2018f	VlWRKY48	XM_002280995.2	1		Grape	dicot	Arabidopsis	dicot	No	without watering	without watering	6d	medium+soil		28d
10	Zhao.2018g	VlWRKY48	XM_002280995.2	1		Grape	dicot	Arabidopsis	dicot	No	without watering	without watering	8d	medium+soil		28d
11	Zhao.2018e	VlWRKY48	XM_002280995.2	1		Grape	dicot	Arabidopsis	dicot	No			1d	medium+soil		28d
12	Wan.2018	CiWRKY75–1		1	CaMV 35S	Caragana intermedia	dicot	Arabidopsis	dicot	No	without watering	without watering	15d	soil	T2	28d
13	Lee .2018	OsWRKY11	Os01g43650	1		Rice	monocot	Rice	monocot	Yes	without watering	without watering		soil	T2	42d
14	Yang .2016	JrWRKY2+JrWRKY7	KU057089+KP784651	2	CaMV 35S	Juglans regia	dicot	Juglans regia	dicot	Yes	unstressed	none	2h	soil		60d
15	Yang .2016	JrWRKY2+JrWRKY7	KU057089+KP784651	2	CaMV 35S	Juglans regia	dicot	Juglans regia	dicot	Yes	5%PEG6000	PEG6000	2h	soil		60d
16	Ma.2017	TaWRKY146	MF770640.1	1	pBI121	wheat	monocot	Arabidopsis	dicot	No	unstressed	none	10d	soil
17	Ma.2017	TaWRKY146	MF770640.1	1	pBI121	Wheat	monocot	Arabidopsis	dicot	No	without watering	without watering	10d	soil
18	Bhattacharjee.2017a	OsHOX24	EF555546.1	1	UBQ	Rice	dicot	Rice	dicot	Yes	200mM mannitol	mannitol	3d	medium															23.14	3	35.8353	64.1	3	70.5411
19	Bhattacharjee.2017b	OsHOX24	EF555546.1	1	UBQ	Rice	dicot	Rice	dicot	Yes	20%PEG6000	PEG6000	7d	medium															63.12	3	71.8586	81.1	3	65.4351
20	Bhattacharjee.2017A	OsHOX24	EF555546.1	1	UBQ	Rice	dicot	Rice	dicot	Yes	unstressed	none	42d	medium		60d
21	Bhattacharjee.2017c	OsHOX24	EF555546.1	1	UBQ	Rice	dicot	Rice	dicot	Yes	20%PEG6000	PEG6000	42d	medium		60d
22	Bhattacharjee.2017B	OsHOX24	EF555546.1	1	UBQ	Rice	dicot	Rice	dicot	Yes	unstressed	none	105d	medium		60d	100.269	12	247.142	98.424	12	248.343
23	Bhattacharjee.2017d	OsHOX24	EF555546.1	1	UBQ	Rice	dicot	Rice	dicot	Yes	20%PEG6000	PEG6000	105d	medium		60d	25.009	12	78.9449	48.827	12	158.421
24	Liu.2016	MtWRKY76		1	CaMV 35S	Medicago truncatula	dicot	Medicago truncatula	dicot	Yes	without watering	without watering	42d	soil	T3	7d	80.526	40	3.685	26.316	40	2.631
25	Jaffar.2016	CmWRKY10		1	CaMV 35S	Chrysanthemum	dicot	Chrysanthemum	dicot	Yes	30%PEG6000	PEG6000	5d	soil		8-10 leaf age	66.827	65	2.81	36.19	65	3.362
26	He.2016	TaWRKY1+TaWRKY33	KT285206+KT285207	2	CaMV 35S	Wheat	monocot	Arabidopsis	dicot	No	unstressed	none	7d	medium	T3	5d																			10.39	3	0.199	8.78	3	0.346
27	He.2016a	TaWRKY1+TaWRKY33	KT285206+KT285207	2	CaMV 35S	Wheat	monocot	Arabidopsis	dicot	No	4% PEG6000	PEG6000	7d	medium	T3	5d																			6.83	3	0.406	4.35	3	0.388
28	He.2016b	TaWRKY1+TaWRKY33	KT285206+KT285207	2	CaMV 35S	Wheat	monocot	Arabidopsis	dicot	No	6% PEG6000	PEG6000	7d	medium	T3	5d																			4.29	3	0.383	2.14	3	0.384
29	Fan.2016b	CmWRKY1		1		Chrysanthemum	dicot	Chrysanthemum	dicot	Yes	20%PEG6000	PEG6000	10d	liquid medium		6-8 leaf age	78.729	10	4.9573	32.868	10	4.4318
30	Fan.2016a	CmWRKY1		1		Chrysanthemum	dicot	Chrysanthemum	dicot	Yes	20%PEG6000	PEG6000	1.5d	soil																																	50.55	20	1.853
31	Ding.2016A	TaWRKY1	EU665424	1	CaMV 35S	Wheat	monocot	Tobacco	dicot	No	unstressed	none	14d	medium	T3	7d																									16.9529	1	0.7026	18.079	1	1.0534
32	Ding.2016a	TaWRKY1	EU665424	1	CaMV 35S	Wheat	monocot	Tobacco	dicot	No	10%PEG6000	PEG6000	14d	medium	T3	7d																									9.21198	1	0.798037	3.984	1	0.671
33	Ding.2016B	TaWRKY1	EU665424	1	CaMV 35S	Wheat	monocot	Tobacco	dicot	No	unstressed	none	28d	soil	T3	10d																									32.1904	1	1.28743	33.006	1	1.495
34	Ding.2016c	TaWRKY1	EU665424	1	CaMV 35S	Wheat	monocot	Tobacco	dicot	No	without watering	without watering	28d	soil	T3	10d																									15.7113	1	1.16307	9.881	1	0.872
36	Ding.2016b	TaWRKY1	EU665424	1	CaMV 35S	Wheat	monocot	Tobacco	dicot	No	without watering	without watering	14d	soil	T3	10d
37	Yan.2015	GhWRKY27a	KM453244	1	CaMV 35S	Cotton	dicot	Tobacco	dicot	No	0mM mannitol	mannitol	7d	medium	T3	7d																			0.811792	1	1.13767	1.12925	1	1.7748
38	Yan.2015a	GhWRKY27a	KM453244	1	CaMV 35S	Cotton	dicot	Tobacco	dicot	No	100mM mannitol	mannitol	7d	medium	T3	7d																			1.18367	1	0.117913	1.46939	1	0.08843
39	Yan.2015b	GhWRKY27a	KM453244	1	CaMV 35S	Cotton	dicot	Tobacco	dicot	No	200mM mannitol	mannitol	7d	medium	T3	7d																			1.55102	1	0.677973	1.69388	1	0.5424
40	Xu.2015a	DnWRKY29	KF746197.1	1		Dendrobium officinale	monocot	Tobacco	dicot	No	200mM mannitol	mannitol	1d	medium	T1	21d
41	Xu.2015b	DnWRKY29	KF746197.1	1		Dendrobium officinale	monocot	Tobacco	dicot	No	200mM mannitol	mannitol	15d	medium	T1	21d													72.2333	1	2.3328	88.3	1	4.5608
42	Xu.2015c	DnWRKY29	KF746197.1	1		Dendrobium officinale	monocot	Tobacco	dicot	No	200mM mannitol	mannitol	30d	medium	T1	21d																			1.51042	1	0.158747	2.836	1	0.25787	14.3266	1	1.1223	20.702	1	1.0029
43	C.Wang.2015	TaWRKY44	KR827395.1	1	CaMV 35S	Wheat	monocot	Tobacco	dicot	No	unstressed	none	21d	soil		35d	100	30	0	100	30	0																									59.2593	30	3.7037
44	C.Wang.2015	TaWRKY44	KR827395.1	1	CaMV 35S	Wheat	monocot	Tobacco	dicot	No	20%PEG6000	PEG6000	21d	soil		35d	59.697	30	7.1212	27.73	30	4.9973																									90.1235	30	2.99823
45	Wang.2015	GmWRKY27	NM_001250463.2	1	CaMV 35S	Soybean	dicot	Soybean	dicot	Yes	unstressed	none	3d	medium		14d
46	Wang.2015	GmWRKY27	NM_001250463.2	1	CaMV 35S	Soybean	dicot	Soybean	dicot	Yes	2.5%PEG6000	PEG	3d	medium		14d
47	Sun.2015B	SlWRKY39		1	CaMV 35S	Tomato	dicot	Tomato	dicot	Yes	unstressed	none	21d	soil	T2	42d
48	Sun.2015b	SlWRKY39		1	CaMV 35S	Tomato	dicot	Tomato	dicot	Yes	without watering	without watering	21d	soil	T2	42d
49	Sun.2015A	SlWRKY39		1	CaMV 35S	Tomato	dicot	Tomato	dicot	Yes	0mM mannitol	mannitol	4d	medium		5d																			1.97287	1	0.158913	1.98837	1	0.09303
50	Sun.2015a	SlWRKY39		1	CaMV 35S	Tomato	dicot	Tomato	dicot	Yes	300mM mannitol	mannitol	4d	medium		5d																			2.31783	1	1.97673	1.62791	1	0.05814
51	Sun.2014	BdWRKY36		1		Brachypodium distachyon	monocot	Tobacco	dicot	No	unstressed	none	20d	soil		30d																															70.4197	2	7.414
52	Sun.2014	BdWRKY36		1		Brachypodium distachyon	monocot	Tobacco	dicot	No	without watering	without watering	20d	soil		30d																															88.3942	2	6.5671
53	Raineri.2015	OsWRKY47	AK110900.1	1	CRRSP and CaMBP	Rice	monocot	Nicotiana benthamiana	dicot	No	unstressed	none	3d	soil		45d
54	Raineri.2015	OsWRKY47	AK110900.1	1	CRRSP and CaMBP	Rice	monocot	Nicotiana benthamiana	dicot	No	without watering	without watering	3d	soil		45d
55	J.R.2015	HaWRKY76	HaT13l007971	1	CaMV 35S	Sunflowe	dicot	Arabidopsis	dicot	No	unstressed	none	14d	soil		25d
56	J.R.2015	HaWRKY76	HaT13l007971	1	CaMV 35S	Sunflowe	dicot	Arabidopsis	dicot	No	without watering	without watering	14d	soil		25d
57	Qin.2015A	TaWRKY93	JX679079	1	CaMV 35S	Wheat	monocot	Arabidopsis	dicot	No	0mM mannitol	mannitol	5d	medium		7d																			6.99864	3	0.284023	6.0672	3	0.81948
58	Qin.2015a	TaWRKY93	JX679079	1	CaMV 35S	Wheat	monocot	Arabidopsis	dicot	No	150mM mannitol	mannitol	5d	medium		7d																			4.75303	3	0.262323	4.25865	3	0.22951
59	Qin.2015B	TaWRKY93	JX679079	1	CaMV 35S	Wheat	monocot	Arabidopsis	dicot	No	unstressed	none	14d	soil		14d
60	Qin.2015b	TaWRKY93	JX679079	1	CaMV 35S	Wheat	monocot	Arabidopsis	dicot	No	without watering	without watering	14d	soil		14d
61	Li.2015	SpWRKY1		1	CaMV 35S	Tomato	dicot	Tomato	dicot	Yes	unstressed	none	14d	soil		21d							115.338	6	8.843	111.78	6	7.322
62	Li.2015	SpWRKY1		1	CaMV 35S	Tomato	dicot	Tomato	dicot	Yes	without watering	without watering	14d	soil		21d							69.5096	6	6.71907	55.5917	6	6.3966
63	Li.2015A	SpWRKY1	FJ532351	1	CaMV 35S	Tomato	dicot	Tobacco	dicot	No	unstressed	none	14d	medium		7d																			3.46632	3	0.108697	3.35968	3	0.07547	25.3386	3	0.758733	24.7239	3	0.9517
64	Li.2015a	SpWRKY1	FJ532351	1	CaMV 35S	Tomato	dicot	Tobacco	dicot	No	15%PEG6000	PEG6000	14d	medium		7d																			1.66006	3	0.08407	1.26894	3	0.07547	11.7092	3	0.6954	5.65348	3	0.75831
65	Li.2015B	SpWRKY1	FJ532351	1	CaMV 35S	Tomato	dicot	Tobacco	dicot	No	unstressed	none	14d	soil		21d							471.498	3	25.1207	455.072	3	37.682
66	Li.2015b	SpWRKY1	FJ532351	1	CaMV 35S	Tomato	dicot	Tobacco	dicot	No	without watering	without watering	14d	soil		21d							296.618	3	42.5123	176.812	3	23.188
67	Jia.2015A	GhWRKY68	KJ551846.1	1	CaMV 35S	Cotton	dicot	Arabidopsis	dicot	No	0mM mannitol	mannitol	4d	medium	T3														79.7849	3	63.249	77.4194	3	53.3225
68	Jia.2015a	GhWRKY68	KJ551846.1	1	CaMV 35S	Cotton	dicot	Arabidopsis	dicot	No	200mM mannitol	mannitol	4d	medium	T3														64	3	55.652	63.5656	3	43.1661
69	Jia.2015B	GhWRKY68	KJ551846.1	1	CaMV 35S	Cotton	dicot	Arabidopsis	dicot	No	unstressed	none	10d	soil	T3	56d							4.31793	3	2.7039	3.5473	3	3.12343
70	Jia.2015b	GhWRKY68	KJ551846.1	1	CaMV 35S	Cotton	dicot	Arabidopsis	dicot	No	without watering	without watering	10d	soil	T3	56d							6.99324	3	6.34823	11.8581	3	11.314
71	Gong.2015a	FcWRKY70	KM610171.1	1	CaMV 35S	Fortunella crassifolia	dicot	Tobacco	dicot	No	without watering	without watering	7d	soil		15d	48.7309	1	3.9594	16.1421	1	4.264
72	Gong.2015	FcWRKY70	KM610171.1	1	CaMV 35S	Fortunella crassifolia	dicot	Tobacco	dicot	No	unstressed	none	14d	soil		40d
73	Gong.2015b	FcWRKY70	KM610171.1	1	CaMV 35S	Fortunella crassifolia	dicot	Tobacco	dicot	No	without watering	without watering	14d	soil		40d
74	Chu.2015A	GhWRKY41	KJ183064.1	1	CaMV 35S	Cotton	dicot	Nicotiana benthamiana	dicot	No	0nM mannitol	mannitol	7d	medium	T3														96.0938	3	1.5625	99.2188	3	3.1252	4.23406	3	0.17157	4.12002	3	0.07346
75	Chu.2015a	GhWRKY41	KJ183064.1	1	CaMV 35S	Cotton	dicot	Nicotiana benthamiana	dicot	No	100nM mannitol	mannitol	7d	medium	T3																				3.50795	3	0.262783	2.95285	3	0.26353
76	Chu.2015b	GhWRKY41	KJ183064.1	1	CaMV 35S	Cotton	dicot	Nicotiana benthamiana	dicot	No	200mM mannitol	mannitol	7d	medium	T3														96.9269	3	1.5093	99.9346	3	0.7574	3.43162	3	0.164893	2.63136	3	0.30051
77	Chu.2015c	GhWRKY41	KJ183064.1	1	CaMV 35S	Cotton	dicot	Nicotiana benthamiana	dicot	No	300mM mannitol	mannitol	7d	medium	T3														48	3	2.4	64.8	3	3.2	2.63222	3	0.176997	2.30935	3	0.22686
78	Chu.2015B	GhWRKY41	KJ183064.1	1	CaMV 35S	Cotton	dicot	Nicotiana benthamiana	dicot	No	unstressed	none	7d	soil	T3	56d							3.66307	3	0.508713	3.3197	3	0.43914
79	Chu.2015d	GhWRKY41	KJ183064.1	1	CaMV 35S	Cotton	dicot	Nicotiana benthamiana	dicot	No	without watering	without watering	7d	soil	T3	56d							6.95521	3	0.683607	4.37999	3	0.4878
80	Liu.2015A	GhWRKY25	JF899343	1	CaMV 35S	Cotton	dicot	Nicotiana benthamiana	dicot	No	0mM mannitol	mannitol	10d	medium	T3	10d																			3.34884	3	2.65292	3.2093	3	2.5105
81	Liu.2015a	GhWRKY25	JF899343	1	CaMV 35S	Cotton	dicot	Nicotiana benthamiana	dicot	No	100Mm mannitol	mannitol	10d	medium	T3	10d																			2.1938	3	1.78052	2.39535	3	1.99519
82	Liu.2015c	GhWRKY25	JF899343	1	CaMV 35S	Cotton	dicot	Nicotiana benthamiana	dicot	No	200mM mannitol	mannitol	10d	medium	T3	10d																			1.66667	3	1.34092	1.97674	3	1.60821
83	Liu.2015C	GhWRKY25	JF899343	1	CaMV 35S	Cotton	dicot	Nicotiana benthamiana	dicot	No	0mM mannitol	mannitol	20d	medium	T3	10d																									162.603	10	363.944	160.828	10	357.861
84	Liu.2015e	GhWRKY25	JF899343	1	CaMV 35S	Cotton	dicot	Nicotiana benthamiana	dicot	No	200mM mannitol	mannitol	20d	medium	T3	10d																									24.142	10	58.938	37.2781	10	87.3419
85	Liu.2015f	GhWRKY25	JF899343	1	CaMV 35S	Cotton	dicot	Nicotiana benthamiana	dicot	No	without watering	without watering	10d	soil	T3	42d	40.3068	30	217.761	81.7178	30	384.015
86	Liu.2015B	GhWRKY25	JF899343	1	CaMV 35S	Cotton	dicot	Nicotiana benthamiana	dicot	No	0mM mannitol	mannitol	20d	medium	T3	3d																			3.3528	3	2.65518	3.21133	3	2.51185	161.893	10	362.409	159.763	10	355.559
87	Liu.2015b	GhWRKY25	JF899343	1	CaMV 35S	Cotton	dicot	Nicotiana benthamiana	dicot	No	100mM mannitol	mannitol	20d	medium	T3	3d																			2.21437	3	1.79566	2.40478	3	2.00222
88	Liu.2015d	GhWRKY25	JF899343	1	CaMV 35S	Cotton	dicot	Nicotiana benthamiana	dicot	No	200mM mannitol	mannitol	20d	medium	T3	3d																			1.68898	3	1.35668	1.99528	3	1.622	24.497	10	56.3375	36.213	10	85.0388
90	Liu.2015D	GhWRKY25	JF899343	1	CaMV 35S	Cotton	dicot	Nicotiana benthamiana	dicot	No	unstressed	none	5d	soil	T3	70d
91	Liu.2015f	GhWRKY25	JF899343	1	CaMV 35S	Cotton	dicot	Nicotiana benthamiana	dicot	No	without watering	without watering	5d	soil	T3	70d																															37.7063	3	31.311
92	Yan.2014	GhWRKY17	KJ825864.1	1	CaMV 35S	Cotton	dicot	Nicotiana benthamiana	dicot	No	0mM mannitol	mannitol	0d	medium															100	3	0	100	3	0
93	Yan.2014a	GhWRKY17	KJ825864.1	1	CaMV 35S	Cotton	dicot	Nicotiana benthamiana	dicot	No	300mM mannitol	mannitol	5d	medium															87.0923	3	67.7797	96.3671	3	83.955	0.551002	3	0.63998	1.59836	3	1.71431
94	Yan.2014b	GhWRKY17	KJ825864.1	1	CaMV 35S	Cotton	dicot	Nicotiana benthamiana	dicot	No	without watering	without watering	0d	soil		28d
95	Yan.2014c	GhWRKY17	KJ825864.1	1	CaMV 35S	Cotton	dicot	Nicotiana benthamiana	dicot	No	without watering	without watering	7d	soil		28d
96	Yan.2014d	GhWRKY17	KJ825864.1	1	CaMV 35S	Cotton	dicot	Nicotiana benthamiana	dicot	No	without watering	without watering	14d	soil		28d	32.7173	25	153.437	86.5597	25	384.89
97	Xu.2014a	DnWRKY11	KF767689	1	CaMV 35S	Dendrobium	dicot	Tobacco	dicot	No	200mM mannitol	mannitol	1d	medium	T3	21d
98	Xu.2014b	DnWRKY11	KF767689	1	CaMV 35S	Dendrobium	dicot	Tobacco	dicot	No	200mM mannitol	mannitol	20d	medium	T3																				2.61064	3	0.251883	1.40918	3	0.40526	8.46102	3	0.827133	3.86441	3	0.85423
99	Xu.2013	TaWRKY71	EF368356.1	1	pB2GW7	Wheat	monocot	Arabidopsis	dicot	No	0mM mannitol	mannitol	10d	medium	T3																										7.77796	3	6.31401	7.7453	3	5.99163
100	Xu.2013	TaWRKY71	EF368356.1	1	pB2GW7	Wheat	monocot	Arabidopsis	dicot	No	200mM mannitol	mannitol	10d	medium	T3																										3.12086	3	2.86098	2.1376	3	2.0139
101	Tang.2014	GsWRKY20		1	CaMV 35S	Glycine soja	dicot	Medicago sativa L.	dicot	No	unstressed	none	20d	soil		28d	100	23	2.58583	100	23	3.1913													20.4264	23	1.938	20	23	3.1395
102	Tang.2014	GsWRKY20		1	CaMV 35S	Glycine soja	dicot	Medicago sativa L.	dicot	No	without watering	without watering	20d	soil		28d	96.347	23	2.5114	24.2009	23	1.8265													19.5349	23	2.82947	15.9302	23	1.6279
103	Moon.2014	CaWRKY1	AY789641.1	1	CaMV 35S	Hot pepper	dicot	Potato	dicot	No	unstressed	none	7d	soil	T0	28d
104	Moon.2014c	CaWRKY1	AY789641.1	1	CaMV 35S	Hot pepper	dicot	Potato	dicot	No	air dry	air dry	7d	soil	T0	28d
105	Moon.2014a	CaWRKY1	AY789641.1	1	CaMV 35S	Hot pepper	dicot	Potato	dicot	No	without watering	without watering	10d	soil	T0	21d	66.537	1	13.6187	33.463	1	9.7277
106	Moon.2014b	CaWRKY1	AY789641.1	1	CaMV 35S	Hot pepper	dicot	Potato	dicot	No	without watering	without watering	35d	soil	T0	21d
107	Ma.2014	LcWRKY5		1		Sheepgrass	monocot	Arabidopsis	dicot	No	0nM Mannitol	mannitol	14d	soil	T2	7d	99.4118	1	3.5297	98.8235	1	1.1765
108	Ma.2014a	LcWRKY5		1		Sheepgrass	monocot	Arabidopsis	dicot	No	300mM mannitol	mannitol	14d	soil	T2	7d	90.2941	1	2.35295	27.0588	1	1.1765
110	Ma.2014b	LcWRKY5		1		Sheepgrass	monocot	Arabidopsis	dicot	No	300mM mannitol	mannitol	21d	medium	T2	7d	80.4878	1	3.6585	5.85366	1	1.46341
111	Duan.2014	MdWRKY13	HM122716.1	1	CaMV 35S	Malus domestica	dicot	Arabidopsis	dicot	No	unstressed	none	3d	soil	T3	28d
112	Duan.2014	MdWRKY13	HM122716.1	1	CaMV 35S	Malus domestica	dicot	Arabidopsis	dicot	No	10%PEG6000	PEG	3d	soil	T3	28d
113	Ding.2014b	WRKY46		1		Arabidopsis	dicot	Arabidopsis	dicot	Yes	200mM mannitol	mannitol	14d	medium		3d																									35.8333	4	40.8333	67.5	4	74.1666
114	Ding.2014a	WRKY46		1		Arabidopsis	dicot	Arabidopsis	dicot	Yes	without watering	without watering	10d	soil		21d	41.958	3	47.6727	82.5175	3	68.8856																			37.7913	4	45.3583	70.5512	4	76.8504
115	Cai.2014	ZmWRKY58	BT083614.1	1	CaMV 35S	Maize	monocot	Rice	monocot	No	unstressed	none	15d	soil	T2	28d
116	Cai.2014	ZmWRKY58	BT083614.1	1	CaMV 35S	Maize	monocot	Rice	monocot	No	without watering	without watering	15d	soil	T2	28d	80.6791	3	4.3102	43.9648	3	3.7053
117	Wang.2013A	TaWRKY10	EF368361.1	1	CaMV 35S	Wheat	monocot	Tobacco	dicot	No	0mM mannitol	mannitol	7d	medium	T2	5d																			2.57669	5	0.35143	2.60123	5	0.26994
118	Wang.2013a	TaWRKY10	EF368361.1	1	CaMV 35S	Wheat	monocot	Tobacco	dicot	No	50mM mannitol	mannitol	7d	medium	T2	5d																			2.65031	5	3.04527	1.88957	5	3.7037
119	Wang.2013b	TaWRKY10	EF368361.1	1	CaMV 35S	Wheat	monocot	Tobacco	dicot	No	100Mm mannitol	mannitol	7d	medium	T2	5d																			2.29857	5	0.35992	1.30061	5	0.29448
120	Wang.2013c	TaWRKY10	EF368361.1	1	CaMV 35S	Wheat	monocot	Tobacco	dicot	No	200mM mannitol	mannitol	7d	medium	T2	5d																			1.36605	5	0.31084	1.12883	5	0.31902
121	Wang.2013B	TaWRKY10	EF368361.1	1	CaMV 35S	Wheat	monocot	Tobacco	dicot	No	unstressed	none	21d	soil	T2	28d	100	30	0	100	30	0																									61.2245	30	3.06123
122	Wang.2013d	TaWRKY10	EF368361.1	1	CaMV 35S	Wheat	monocot	Tobacco	dicot	No	without watering	without watering	21d	soil	T2	28d	48.7097	30	8.06453	16.9355	30	15.4839																									94.4898	30	1.0204
123	Luo.2013A	GsWRKY20		1		Soybean	dicot	Arabidopsis	dicot	No	0mM mannitol	mannitol	12d	medium	T4	5d																			7.96317	30	39.5839	7.71745	30	36.8349
124	Luo.2013a	GsWRKY20		1		Soybean	dicot	Arabidopsis	dicot	No	300mM mannitol	mannitol	12d	medium	T4	5d																			4.53137	30	21.429	3.10565	30	15.0436
125	Luo.2013B	GsWRKY20		1		Soybean	dicot	Arabidopsis	dicot	No	unstressed	none	14d	soil	T4	21d	100	30	0	100	30	0
126	Luo.2013b	GsWRKY20		1		Soybean	dicot	Arabidopsis	dicot	No	without watering	without watering	14d	soil	T4	21d	66.3095	30	324.251	13.0792	30	62.5235
127	Li.2013a	WRKY54+WRKY70	NM_129637.3 +AF421157.1	2		Arabidopsis	dicot	Arabidopsis	dicot	Yes	15%PEG6000	PEG6000	0	soil		21d
128	Li.2013b	WRKY54+WRKY70	NM_129637.3 +AF421157.1	2		Arabidopsis	dicot	Arabidopsis	dicot	Yes	15%PEG6000	PEG6000	1	soil		21d
129	Li.2013d	WRKY54+WRKY70	NM_129637.3 +AF421157.1	2		Arabidopsis	dicot	Arabidopsis	dicot	Yes	15%PEG6000	PEG6000	2	soil		21d
130	Li.2013e	WRKY54+WRKY70	NM_129637.3 +AF421157.1	2		Arabidopsis	dicot	Arabidopsis	dicot	Yes	15%PEG6000	PEG6000	3	soil		21d
131	Li.2013	WRKY54+WRKY70	NM_129637.3 +AF421157.1	2		Arabidopsis	dicot	Arabidopsis	dicot	Yes	unstressed	none	1	soil		28d							315.732	8	14.646	280.019	8	39.714
132	Li.2013c	WRKY54+WRKY70	NM_129637.3 +AF421157.1	2		Arabidopsis	dicot	Arabidopsis	dicot	Yes	15%PEG6000	PEG6000	1	soil		28d							255.903	8	8.175	58.3021	8	2.887
133	Babitha.2013A	AtbHLH17+AtWRKY28	At2g46510+At4g18170	2	CaMV 35S	Arabidopsis	dicot	Arabidopsis	dicot	Yes	0mM mannitol	mannitol	8d	medium	T2														100.303	3	79.8286	100.303	3	79.8286	0.891	3	0.74752	0.693	3	0.602574
134	Babitha.2013a	AtbHLH17+AtWRKY28	At2g46510+At4g18170	2	CaMV 35S	Arabidopsis	dicot	Arabidopsis	dicot	Yes	100mM mannitol	mannitol	8d	medium	T2														97.9104	3	80.9827	97.9104	3	80.9827	0.82129	3	0.707725	0.441842	3	0.439237
135	Babitha.2013b	AtbHLH17+AtWRKY28	At2g46510+At4g18170	2	CaMV 35S	Arabidopsis	dicot	Arabidopsis	dicot	Yes	200mM mannitol	mannitol	8d	medium	T2														91.1279	3	69.4892	47.4873	3	41.4261	0.698245	3	0.579631	0.318735	3	0.291742
136	Babitha.2013c	AtbHLH17+AtWRKY28	At2g46510+At4g18170	2	CaMV 35S	Arabidopsis	dicot	Arabidopsis	dicot	Yes	300mM mannitol	mannitol	8d	medium	T2														81.9276	3	63.8902	19.3447	3	17.521	0.647715	3	0.544595	0.189848	3	0.216349
137	Babitha.2013B	AtbHLH17+AtWRKY28	At2g46510+At4g18170	2	CaMV 35S	Arabidopsis	dicot	Arabidopsis	dicot	Yes	unstressed	none	2d	soil	T2	21d
138	Babitha.2013d	AtbHLH17+AtWRKY28	At2g46510+At4g18170	2	CaMV 35S	Arabidopsis	dicot	Arabidopsis	dicot	Yes	PEG6000 -3bars	PEG6000	2d	soil	T2	21d
139	Babitha.2013e	AtbHLH17+AtWRKY28	At2g46510+At4g18170	2	CaMV 35S	Arabidopsis	dicot	Arabidopsis	dicot	Yes	PEG6000 -6bars	PEG6000	2d	soil	T2	21d
140	Shen.2012	OsWRKY30	HM153428.1	1		Rice	dicot	Rice	dicot	Yes	20%PEG6000	PEG6000	5d	liquid	T1	14d	14.7233	60	3.19177	13.2819	60	2.1621
143	Niu.2012	TaWRKY2	EU665425.1	1	CaMV 35S	Wheat	monocot	Arabidopsis	dicot	No	unstressed	none	20d	medium	T3	7d	100	30	0	100	30	0
144	Niu.2012	TaWRKY2	EU665425.1	1	CaMV 35S	Wheat	monocot	Arabidopsis	dicot	No	300mM sorbitol	sorbitol	20d	medium	T3	7d	87.5171	30	1.7712	42.7007	30	6.0503
145	Yu.2009	OsWRKY08	Os05g50610	1	CaMV 35S	Rice	dicot	Arabidopsis	dicot	No	unstressed	none	7d	medium	T3	3d																			79.2339	12	87.5	81.0484	12	86.6935
146	Yu.2009	OsWRKY08	Os05g50610	1	CaMV 35S	Rice	dicot	Arabidopsis	dicot	No	200mM mannitol	mannitol	7d	medium	T3	3d																			44.9596	12	49.7984	38.7097	12	43.9516
147	Wu.2009	OsWRKY11	AK108745	1	HSP101	Rice	dicot	Rice	dicot	Yes	without watering	without watering	2d	soil	T2	28d	87.3398	4	2.6487	46.2747	4	7.6095
148	Zhou.2008	GmWRKY13	DQ322694	1	CaMV 35S	Soybean	dicot	Arabidopsis	dicot	No	unstressed	none	18d	soil		21d	100	48	0	100	48	0
149	Zhou.2008	GmWRKY13	DQ322694	1	CaMV 35S	Soybean	dicot	Arabidopsis	dicot	No	without watering	without watering	18d	soil		21d	78.2191	48	17.0177	30.4563	48	17.0141
150	Lan.2008	GmWRKY57B	EU375353	1		Soybean	dicot	Tobacco	dicot	No	unstressed	none	23d	soil	T1	21d	100	24	0	100	24	0
151	Lan.2008	GmWRKY57B	EU375353	1		Soybean	dicot	Tobacco	dicot	No	without watering	without watering	23d	soil	T1	21d	48.2617	24	7.1575	16.5644	24	8.589
152	Qiu.2009	OsWRKY45	AY870611	1	CaMV 35S	Rice	dicot	Arabidopsis	dicot	No	0mM mannitol	mannitol	3d	medium															100	50	0	100	50	0
153	Qiu.2009a	OsWRKY45	AY870611	1	CaMV 35S	Rice	dicot	Arabidopsis	dicot	No	100Mm mannitol	mannitol	3d	medium															100	50	0	100	50	0
154	Qiu.2009b	OsWRKY45	AY870611	1	CaMV 35S	Rice	dicot	Arabidopsis	dicot	No	200mM mannitol	mannitol	3d	medium															85.0695	50	533.649	74.6528	50	458.132
155	Qiu.2009c	OsWRKY45	AY870611	1	CaMV 35S	Rice	dicot	Arabidopsis	dicot	No	300mM mannitol	mannitol	3d	medium															66.8402	50	452.441	48.9583	50	304.595
156	Qiu.2009e	OsWRKY45	AY870611	1	CaMV 35S	Rice	dicot	Arabidopsis	dicot	No	400mM mannitol	mannitol	3d	medium															31.7708	50	211.297	8.3333	50	111.973
157	Qiu.2009f	OsWRKY45	AY870611	1	CaMV 35S	Rice	dicot	Arabidopsis	dicot	No	500mM mannitol	mannitol	3d	medium															28.8194	50	201.972	0.6944	50	31.2236
158	Qiu.2009d	OsWRKY45	AY870611	1	CaMV 35S	Rice	dicot	Arabidopsis	dicot	No	300mM mannitol	mannitol	6d	medium		2d																			39.2053	50	285.652	30.4636	50	226.649
[truncated: 64 more columns]

## Sheet: paper
	Author+Year	Journal	Title
1	Zhu.2018	Plant Cell, Tissue and Organ Culture (PCTOC)	Functional analysis of a grape WRKY30 gene in drought resistance
2	Zhao.2018	Plant Cell Tiss Organ Cult	Over-expression of a grape WRKY transcription factor gene,VlWRKY48, in Arabidopsis thaliana increases disease resistance and drought stress tolerance
3	Wan.2018	Wan et al. BMC Plant Biology	Identification of the WRKY gene family and functional analysis of two genes in Caragana intermedia
4	Lee .2018	Rice	Rice WRKY11 Plays a Role in Pathogen Defense and Drought Tolerance
5	Yang .2016	Plant Biology ISSN	Both JrWRKY2 and JrWRKY7 of Juglans regia mediate responses to abiotic stresses and abscisic acid through formation of homodimers and interaction
6	Ma.2017	Frontiers in Plant Science	Overexpression of TaWRKY146 Increases Drought Tolerance through Inducing Stomatal Closure in Arabidopsis thaliana
7	Bhattacharjee.2017	Frontiers in Plant Science	Over-Expression of OsHOX24 Confers Enhanced Susceptibility to Abiotic Stresses in Transgenic Rice via Modulating Stress-Responsive Gene Expression
8	Liu.2016	Environmental and Experimental Botany	Overexpression of MtWRKY76 increases both salt and drought tolerance in Medicago truncatula
9	Jaffar.2016	International Journal of Molecular Sciences	Involvement of CmWRKY10 in Drought Tolerance of Chrysanthemum through the ABA-Signaling Pathway
10	He.2016	BMC Plant Biology	Drought-responsive WRKY transcription factor genes TaWRKY1 and TaWRKY33 from wheat confer drought and/or heat resistance in Arabidopsis
11	Fan.2016	Plos One	CmWRKY1 Enhances the Dehydration Tolerance of Chrysanthemum through the Regulation of ABA-Associated Genes
12	Ding.2016	Plant Mol Biol Rep	Wheat WRKY Type Transcription Factor Gene TaWRKY1 is Essential in Mediating Drought Tolerance Associated with an ABA-Dependent Pathway
13	Yan.2015	Frontiers in Physiology	Overexpression of GhWRKY27a reduces tolerance to drought stress reduces tolerance to drought stress infection in transgenic Nicotiana benthamiana
14	Xu.2015	Russian Journal of Plant Physiology	Overexpression of DnWRKY29 in Tobacco Impaired Plants Tolerance to Salt and Drought Stresses
15	C.Wang.2015	Frontiers in Plant Science	Expression of TaWRKY44, a wheat WRKY gene, in transgenic tobacco confers multiple abiotic stress tolerances
16	Wang.2015	The Plant Journal	GmWRKY27 interacts with GmMYB174 to reduce expression of GmNAC29 for stress tolerance in soybean plants
17	Sun.2015	J. Plant Biol.	Over-expression of SlWRKY39 Leads to Enhanced Resistance to Multiple Stress Factors in Tomato
18	Sun.2014	Plant Cell Rep	The Brachypodium distachyon BdWRKY36 gene confers tolerance to drought stress in transgenic tobacco plants
19	Raineri.2015	Plant Mol Biol	The rice transcription factor OsWRKY47 is a positive regulator of the response to water deficit stress
20	J.R.2015	Plant Cell Rep	The sunflower transcription factor HaWRKY76 confers drought and flood tolerance to Arabidopsis thaliana plants without yield penalty
21	Qin.2015b	Biochemical and Biophysical Research Communications	A wheat salinity-induced WRKY transcription factor TaWRKY93 confers multiple abiotic stress tolerance in Arabidopsis thaliana
22	Li.2015	Plant Cell Tiss Organ Cult	SpWRKY1 mediates resistance to Phytophthora infestans oxygen species homeostasis and expression of defense-related genes in tomato
23	Li.2015	Physiologia Plantarum	Overexpression of SpWRKY1 promotes resistance to Phytophthora nicotianae and tolerance to salt and drought stress in transgenic tobacco
24	Jia.2015	Plos One	GhWRKY68 Reduces Resistance to Salt and Drought in Transgenic Nicotiana benthamiana
25	Gong.2015	Plant, Cell and Environment	FcWRKY70, a WRKY protein of Fortunella crassifolia,functions in drought tolerance and modulates putrescine synthesis by regulating arginine decarboxylase gene
26	Chu.2015	Plos One	The Cotton WRKY Gene GhWRKY41 Positively Regulates Salt and Drought Stress Tolerance in Transgenic Nicotiana benthamiana
27	Liu.2015	Protoplasma	GhWRKY25,agroup I WRKY gene from cotton, confers differential tolerance to abiotic and biotic stresses in transgenic Nicotiana benthamiana
28	Yan.2014	Plant Cell Physiol	The Cotton WRKY Transcription Factor GhWRKY17 Functions in Drought and Salt Stress in Transgenic Nicotiana benthamiana Through ABA Signaling and the Modulation of Reactive Oxygen Species Production
29	Xu.2014	Biologia	Overexpression of DnWRKY11 enhanced salt and drought stress tolerance of transgenic tobacco
30	Xu.2013	Cereal Research Communications	TaWRKY71, a WRKY Transcription Factor from Wheat,Enhances Tolerance to Abiotic Stress in Transgenic Arabidopsis thaliana
31	Tang.2014	Plant Cell Tiss Organ Cult	Overexpression of Glycine soja WRKY20 enhances both drought and salt tolerance in transgenic alfalfa (Medicago sativa L.)
32	Moon.2014	J. Plant Biol.	Ectopic Expression of CaWRKY1, a Pepper Transcription Factor, Enhances Drought Tolerance in Transgenic Potato Plants
33	Ma.2014	Plant Cell Rep	LcWRKY5: an unknown function gene from sheepgrass improves drought tolerance in transgenic Arabidopsis
34	Duan.2014	Acta Physiol Plant	A WRKY transcription factor from Malus domestica negatively regulates dehydration stress in transgenic Arabidopsis
35	Ding.2014	The Plant Journal	Transcription factor WRKY46 regulates osmotic stress responses and stomatal movement independently in Arabidopsis
36	Cai.2014	Plant Cell Tiss Organ Cult	Overexpression of a maize WRKY58 gene enhances drought and salt tolerance in transgenic rice
37	Wang.2013	Plos One	A Wheat WRKY Transcription Factor TaWRKY10 Confers Tolerance to Multiple Abiotic Stresses in Transgenic Tolerance to Multiple Abiotic Stresses in Transgenic
38	Luo.2013	Journal of Experimental Botany	Expression of wild soybean WRKY20 in Arabidopsis enhances drought tolerance and regulates ABA signalling
39	Li.2013	New Phytologist	Defense-related transcription factors WRKY70 and WRKY54 modulate osmotic stress tolerance by regulating stomatal modulate osmotic stress tolerance by regulating stomatal
40	Babitha.2013	Transgenic Res	Co-expression of AtbHLH17 and AtWRKY28 confers resistance to abiotic stress in Arabidopsis
41	Shen.2012	Plant Mol Biol	OsWRKY30 is activated by MAP kinases to confer drought tolerance in rice
42	Niu.2012	Plant, Cell and Environment	Wheat WRKY genes TaWRKY2 and TaWRKY19 regulate abiotic stress tolerance in transgenic Arabidopsis plants
43	Yu.2009	Chinese Science Bulletin	Overexpression of the stress-induced OsWRKY08 Overexpression of the stress-induced OsWRKY08 improves osmotic stress tolerance in Arabidopsis
44	Wu.2009	Plant Cell Rep	Enhanced heat and drought tolerance in transgenic rice seedlings overexpressing OsWRKY11 under the control of HSP101 promoter
45	Zhou.2008	Plant Biotechnology Journal	Soybean WRKY-type transcription factor genes,GmWRKY13, GmWRKY21 , and GmWRKY54 , confer differential tolerance to abiotic stresses in Arabidopsis plantstransgenic
46	Lan.2008	Chinese Science Bulletin	Isolation and functional analysis of transcription factor GmWRKY57B from soybean
47	Qiu.2009	Environmental and Experimental Botany	Over-expression of the stress-induced OsWRKY45 enhances disease resistance and drought tolerance in Arabidopsis
